# Supplementary material for: Identification of New Candidate Genes Related to Semen Traits in Duroc Pigs through Weighted Single-Step GWAS
Source: Animals (Basel). 2023 Jan 20;13(3):365. doi: 10.3390/ani13030365 (PMC9913471; doi:10.3390/ani13030365)
Supplement: Supplementary file 1 [file animals-13-00365-s001.zip]

Archive with 1 entries (1 files):
- animals-2105881-supplementary.pdf
